# Supplementary material for: Response Surface Optimization of Extraction Conditions for the Active Components with High Acetylcholinesterase Inhibitory Activity and Identification of Key Metabolites from Acer truncatum Seed Oil Residue
Source: Foods. 2023 Apr 23;12(9):1751. doi: 10.3390/foods12091751 (PMC10177952; doi:10.3390/foods12091751)
Supplement: Supplementary file 1 [file foods-12-01751-s001.zip]

Archive with 1 entries (1 files):
- foods-2314349-supplementary.pdf
